# Supplementary material for: Endoscopic Bridging Stent Placement Improves Bile Leaks After Hepatic Surgery
Source: J Clin Med. 2025 May 13;14(10):3381. doi: 10.3390/jcm14103381 (PMC12112124; doi:10.3390/jcm14103381)
Supplement: Supplementary file 1 [file jcm-14-03381-s001.zip]

Archive with 1 entries (1 files):
- jcm-3589602-supplementary.pdf
